# Supplementary material for: Genome-Wide Associations for Microscopic Differential Somatic Cell Count and Specific Mastitis Pathogens in Holstein Cows in Compost-Bedded Pack and Cubicle Farming Systems
Source: Animals (Basel). 2021 Jun 21;11(6):1839. doi: 10.3390/ani11061839 (PMC8234204; doi:10.3390/ani11061839)
Supplement: Supplementary file 1 [file animals-11-01839-s001.zip]

Archive with 1 entries (1 files):
- animals-1228729-supplementary.pdf
